# Supplementary material for: Colorful Luminescence of Conjugated Polyelectrolytes Induced by Molecular Weight
Source: Polymers (Basel). 2022 Dec 8;14(24):5372. doi: 10.3390/polym14245372 (PMC9785289; doi:10.3390/polym14245372)
Supplement: Supplementary file 1 [file polymers-14-05372-s001.zip]

Archive with 1 entries (1 files):
- polymers-2023251-supplementary.pdf
